# Supplementary material for: Characterization of Pseudomonas aeruginosa from subjects with diffuse panbronchiolitis
Source: Microbiol Spectr. 2024 Oct 8;12(11):e00530-24. doi: 10.1128/spectrum.00530-24 (PMC11537112; doi:10.1128/spectrum.00530-24)
Supplement: Table S1 — Strains used in this study. [file spectrum.00530-24-s0005.xlsx]

## Sheet: Table S1a
Supplemental Table S1a. Isolates examined in this study.
Strain Name		Alternate sample name	O antigen	MLST Type	Origin	Source Material	Obtained from		Final Contig no.		Genome size (bp)		GC (%)		N50		Total Reads	Total Bases	Genome size (bp)	seq cov	BioProject	BioSample	WGS	SRA
BE107		KUD 001	O7	ST3118	Diffuse Panbronchiolitis	Sputum	Moskowitz		113		6371816		66.47		130802		1533227	406283614	6371816	63.7626	PRJNA967106	SAMN34576041	JASCAU000000000	SRR24707106
BE108		KUD 002	O6	ST155	Diffuse Panbronchiolitis	Sputum	Moskowitz		171		6923453		66.1		90373		1973376	531687721	6923453	76.7952	PRJNA967106	SAMN34576042	JASCAV000000000	SRR24707104
BE109		KUD 003-1	O6	ST155	Diffuse Panbronchiolitis	Sputum	Moskowitz		136		6600345		65.92		88720		1925313	513274632	6600345	77.7648	PRJNA967106	SAMN34576043	JASCAW000000000	SRR24707103
BE110		KUD 004	O2	ST360	Diffuse Panbronchiolitis	Sputum	Moskowitz		138		6993826		65.31		132810		1515073	392846803	6993826	56.1705	PRJNA967106	SAMN34576044	JASCAX000000000	SRR24707102
BE111		KUD 005	O3	ST293	Diffuse Panbronchiolitis	Sputum	Moskowitz		150		6368993		66.39		74838		2266882	617205037	6368993	96.9078	PRJNA967106	SAMN34576045	JASCAY000000000	SRR24707101
BE112		KUD 006	O5	ST643	Diffuse Panbronchiolitis	Sputum	Moskowitz		76		6595072		66.21		161040		2237893	600304785	6595072	91.0232	PRJNA967106	SAMN34576046	JASCAZ000000000	SRR24707100
BE113		KUD 007	O2	ST360	Diffuse Panbronchiolitis	Sputum	Moskowitz		119		7041185		65.31		137258		3073686	815805325	7041185	115.862	PRJNA967106	SAMN34576047	JASCBA000000000	SRR24707099
BE114		KUD 008	O5	ST447	Diffuse Panbronchiolitis	Sputum	Moskowitz		125		6312316		66.01		91322		2313149	620594746	6312316	98.3149	PRJNA967106	SAMN34576048	JASCBB000000000	SRR24707098
BE115		KUD 009	O6	ST635	Diffuse Panbronchiolitis	Sputum	Moskowitz		54		6189918		66.46		252523		2938573	787317701	6189918	127.194	PRJNA967106	SAMN34576049	JASCBC000000000	SRR24707097
BE117		KUD 011	O2	ST360	Diffuse Panbronchiolitis	Sputum	Moskowitz		86		7021370		65.35		190979		2695601	722923440	7021370	102.96	PRJNA967106	SAMN34576050	JASCBD000000000	SRR24707096
BE118		KUD 012	O11	ST1027	Diffuse Panbronchiolitis	Sputum	Moskowitz		74		6895558		66.06		160357		2530939	671698239	6895558	97.4103	PRJNA967106	SAMN34576051	JASCBE000000000	SRR24707095
BE119		KUD 13L	O7	ST823	Diffuse Panbronchiolitis	Sputum	Moskowitz		126		6317023		66.25		84235		2339722	623985530	6317023	98.7784	PRJNA967106	SAMN34576052	JASCBF000000000	SRR24707093
BE120		KUD 14L	O1	ST17	Diffuse Panbronchiolitis	Sputum	Moskowitz		168		6688814		66.24		80469		1978690	530432703	6688814	79.3015	PRJNA967106	SAMN34576053	JASCBG000000000	SRR24707092
BE121		KUD 15-I	O9	ST291	Diffuse Panbronchiolitis	Sputum	Moskowitz		415		6408826		66.32		29770		2286817	610241983	6408826	95.219	PRJNA967106	SAMN34576054	JASCBH000000000	SRR24707091
BE123		KUD 17	O6	ST179	Diffuse Panbronchiolitis	Sputum	Moskowitz		281		6884146		65.92		50504		2138617	574907373	6884146	83.5118	PRJNA967106	SAMN34576055	JASCBI000000000	SRR24707090
BE124		KUD 18	O9	ST111	Diffuse Panbronchiolitis	Sputum	Moskowitz		199		6028751		66.51		61458		2143488	571589552	6028751	94.8106	PRJNA967106	SAMN34576056	JASCBJ000000000	SRR24707089
BE125		KUD 19	O11	ST162	Diffuse Panbronchiolitis	Sputum	Moskowitz		222		6356616		66.28		61470		1747906	464235703	6356616	73.0319	PRJNA967106	SAMN34576057	JASCBK000000000	SRR24707088
BE127		KUD 21	O1	ST17	Diffuse Panbronchiolitis	Sputum	Moskowitz		207		6681548		66.26		68261		2356420	625252024	6681548	93.5789	PRJNA967106	SAMN34576058	JASCBL000000000	SRR24707087
BE129		KUD 23	O6	ST882	Diffuse Panbronchiolitis	Sputum	Moskowitz		686		6223918		66.15		15499		1232954	299517480	6223918	48.1236	PRJNA967106	SAMN34576059	JASCBM000000000	SRR24707086
BE130		KUD 003-2	O6	N/A	Diffuse Panbronchiolitis	Sputum	Moskowitz		510		6523519		65.79		22300		2412763	641778087	6523519	98.3791	PRJNA967106	SAMN34576060	JASCBN000000000	SRR24707085
BE131		KUD 19-2	O11	ST162	Diffuse Panbronchiolitis	Sputum	Moskowitz		282		6338986		66.27		43521		2231671	593657605	6338986	93.6518	PRJNA967106	SAMN34576061	JASCBO000000000	SRR24707084
BE132		KUD 0135	O7	ST1020	Diffuse Panbronchiolitis	Sputum	Moskowitz		202		6305609		66.23		59884		2619765	701315499	6305609	111.221	PRJNA967106	SAMN34576062	JASCBP000000000	SRR24707228
BE133		KUD 0145	O1	ST17	Diffuse Panbronchiolitis	Sputum	Moskowitz		238		6673019		66.22		61506		2700349	725177096	6673019	108.673	PRJNA967106	SAMN34576063	JASCBQ000000000	SRR24707227
BE134		KUD 015-3	O9	ST291	Diffuse Panbronchiolitis	Sputum	Moskowitz		273		6445327		66.36		44411		2299110	616614588	6445327	95.6685	PRJNA967106	SAMN34576064	JASCBR000000000	SRR24707226

## Sheet: Table S1b
Table S1b. Reference Pseudomonas auroginosa genomes used for comparison
Isolates from Yanno et al (PMID: 38564665)
Genome name	Strain_ID	Isolation_prefecture	Date_of_isolation(YYYY_MM_DD)	Source	Source_category	PubMLST	O antigen	Reference
EA_ST233_JBCHACA-19-0097	JBCHACA-19-0097	Osaka	2020_05_01	Endotracheal aspirate	Oral/Endotracheal/Respiratory	ST233	O6	Genomes resleased as a Zendo repository
EA_ST235_JBBDAFI-19-0053	JBBDAFI-19-0053	Tokyo	2020_07_28	Endotracheal aspirate	Oral/Endotracheal/Respiratory	ST235	O11	Genomes resleased as a Zendo repository
EA_ST253_JBBDABE-19-0180	JBBDABE-19-0180	Tokyo	2020_08_26	Endotracheal aspirate	Oral/Endotracheal/Respiratory	ST253	O10	Genomes resleased as a Zendo repository
EA_ST253_JBEDACG-19-0113	JBEDACG-19-0113	Kumamoto	2020_05_20	Endotracheal aspirate	Oral/Endotracheal/Respiratory	ST253	O10	Genomes resleased as a Zendo repository
EA_ST257_JBBEABG-19-0049	JBBEABG-19-0049	Kanagawa	2020_11_24	Endotracheal aspirate	Oral/Endotracheal/Respiratory	ST357	O11	Genomes resleased as a Zendo repository
EA_ST257_JBDBAAB-19-0135	JBDBAAB-19-0135	Tottori	2020_06_04	Endotracheal aspirate	Oral/Endotracheal/Respiratory	ST357	O11	Genomes resleased as a Zendo repository
EA_ST4094_JBBDABE-19-0170	JBBDABE-19-0170	Tokyo	2020_07_02	Endotracheal aspirate	Oral/Endotracheal/Respiratory	ST4094	O4	Genomes resleased as a Zendo repository
EA_ST4094_JBBDABE-19-0174	JBBDABE-19-0174	Tokyo	2020_07_20	Endotracheal aspirate	Oral/Endotracheal/Respiratory	ST4094	O4	Genomes resleased as a Zendo repository
EA_ST4100_JBCIAAH-19-0713	JBCIAAH-19-0713	Hyogo	2020_08_04	Endotracheal aspirate	Oral/Endotracheal/Respiratory	ST4100	O4	Genomes resleased as a Zendo repository
EA_ST4100_JBCIAAH-19-0714	JBCIAAH-19-0714	Hyogo	2020_08_04	Endotracheal aspirate	Oral/Endotracheal/Respiratory	ST4100	O6	Genomes resleased as a Zendo repository
EA_ST4104_JBCIACE-19-0475	JBCIACE-19-0475	Hyogo	2020_06_15	Endotracheal aspirate	Oral/Endotracheal/Respiratory	ST4104	O1	Genomes resleased as a Zendo repository
EA_ST4104_JBCIACE-19-0503	JBCIACE-19-0503	Hyogo	2020_07_06	Endotracheal aspirate	Oral/Endotracheal/Respiratory	ST4104	O1	Genomes resleased as a Zendo repository
EA_ST1009_JBDFABA-19-0103	JBDFABA-19-0103	Yamaguchi	2020_04_10	Endotracheal aspirate	Oral/Endotracheal/Respiratory	ST1009	O6	Genomes resleased as a Zendo repository
EA_ST1009_JBDFABA-19-0155	JBDFABA-19-0155	Yamaguchi	2020_08_12	Endotracheal aspirate	Oral/Endotracheal/Respiratory	ST1009	O6	Genomes resleased as a Zendo repository
EA_ST1027_JBBCADC-19-0136	JBBCADC-19-0136	Chiba	2020_06_24	Endotracheal aspirate	Oral/Endotracheal/Respiratory	ST1027	O11	Genomes resleased as a Zendo repository
EA_ST1027_JBBCADC-19-0137	JBBCADC-19-0137	Chiba	2020_06_24	Endotracheal aspirate	Oral/Endotracheal/Respiratory	ST1027	O11	Genomes resleased as a Zendo repository
S_ST111_JBCAADB-19-0086	JBCAADB-19-0086	Nagano	2020_07_15	Sputum	Oral/Endotracheal/Respiratory	ST111	O4	Genomes resleased as a Zendo repository
S_ST111_JBDBAAB-19-0136	JBDBAAB-19-0136	Tottori	2020_06_20	Sputum	Oral/Endotracheal/Respiratory	ST111	O4	Genomes resleased as a Zendo repository
S_ST155_JBAIAAD-19-0110	JBAIAAD-19-0110	Ibaraki	2020_05_27	Sputum	Oral/Endotracheal/Respiratory	ST155	O6	Genomes resleased as a Zendo repository
S_ST155_JBBDAAF-19-0145	JBBDAAF-19-0145	Tokyo	2020_09_07	Sputum	Oral/Endotracheal/Respiratory	ST155	O6	Genomes resleased as a Zendo repository
S_ST17_JBCIACA-19-0568	JBCIACA-19-0568	Hyogo	2020_04_20	Sputum	Oral/Endotracheal/Respiratory	ST17	O1	Genomes resleased as a Zendo repository
S_ST17_JBDGAAG-19-0165	JBDGAAG-19-0165	Tokushima	2020_04_02	Sputum	Oral/Endotracheal/Respiratory	ST17	O1	Genomes resleased as a Zendo repository
S_ST186_JBABAIF-19-0064	JBABAIF-19-0064	Hokkaido	2020_06_29	Sputum	Oral/Endotracheal/Respiratory	ST186	O6	Genomes resleased as a Zendo repository
S_ST186_JBBDAFH-19-0254	JBBDAFH-19-0254	Tokyo	2020_05_28	Sputum	Oral/Endotracheal/Respiratory	ST186	O6	Genomes resleased as a Zendo repository
S_ST235_JBBBACD-19-0156	JBBBACD-19-0156	Saitama	2020_06_08	Sputum	Oral/Endotracheal/Respiratory	ST235	O11	Genomes resleased as a Zendo repository
S_ST235_JBBCADE-19-0039	JBBCADE-19-0039	Chiba	2020_07_02	Sputum	Oral/Endotracheal/Respiratory	ST235	O11	Genomes resleased as a Zendo repository
S_ST244_JBDDAAF-19-0395	JBDFABE-19-0067	Yamaguchi	2020_05_11	Sputum	Oral/Endotracheal/Respiratory	ST244	O2	Genomes resleased as a Zendo repository
S_ST244_JBDFABE-19-0067	JBDDAAF-19-0395	Okayama	2020_06_12	Sputum	Oral/Endotracheal/Respiratory	ST244	O2	Genomes resleased as a Zendo repository
S_ST253_JBBBACD-19-0182	JBBBACD-19-0182	Saitama	2020_08_31	Sputum	Oral/Endotracheal/Respiratory	ST253	O10	Genomes resleased as a Zendo repository
S_ST253_JBBDABE-19-0139	JBBDABE-19-0139	Tokyo	2020_05_03	Sputum	Oral/Endotracheal/Respiratory	ST253	O10	Genomes resleased as a Zendo repository
S_ST274_JBBDAAF-19-0083	JBBDAAF-19-0083	Tokyo	2020_05_18	Sputum	Oral/Endotracheal/Respiratory	ST274	O3	Genomes resleased as a Zendo repository
S_ST274_JBBDAAF-19-0086	JBBDAAF-19-0086	Tokyo	2020_05_22	Sputum	Oral/Endotracheal/Respiratory	ST274	O3	Genomes resleased as a Zendo repository
S_ST654_JBEHABI-19-0335	JBEHABI-19-0335	Okinawa	2020_05_07	Sputum	Oral/Endotracheal/Respiratory	ST654	O4	Genomes resleased as a Zendo repository
S_ST654_JBEHABI-19-0340	JBEHABI-19-0340	Okinawa	2020_05_13	Sputum	Oral/Endotracheal/Respiratory	ST654	O4	Genomes resleased as a Zendo repository
S_ST804_JBDGAAG-19-0218	JBDGAAG-19-0218	Tokushima	2020_07_31	Sputum	Oral/Endotracheal/Respiratory	ST804	O5	Genomes resleased as a Zendo repository
S_ST840_JBBEABG-19-0041	JBBEABG-19-0041	Kanagawa	2020_10_20	Sputum	Oral/Endotracheal/Respiratory	ST840	O3	Genomes resleased as a Zendo repository
Isolates from Hu et al (PMID: 38336730)
	sample name	geographic location	collection date	isolation source	host disease		O antigen	Accession number
PA201603_GCA_030737955	PA201603	China:Jiangsu	2016-05-16	sputum	pulmonary infection	ST357	O11	GCA_030737955
PA201605_GCA_030737995	PA201605	China:Jiangsu	2016-08-24	sputum	pneumonia	ST4094	O6	GCA_030737995
PA201606_GCA_030738015	PA201606	China:Jiangsu	2016-09-02	sputum	pulmonary infection	ST4094	O5	GCA_030738015
PA201607_GCA_030738065	PA201607	China:Jiangsu	2016-10-14	sputum	infection	ST4100	O4	GCA_030738065
PA201608_GCA_030738055	PA201608	China:Jiangsu	2016-11-25	sputum	infection	ST4100	O3	GCA_030738055
PA201609_GCA_030738095	PA201609	China:Jiangsu	2016-12-03	sputum	infection	ST4104	O6	GCA_030738095
PA201617_GCA_030738215	PA201617	China:Jiangsu	2016-12-16	sputum	infection	ST4104	O11	GCA_030738215
PA201713_GCA_030738435	PA201713	China:Jiangsu	2016-08-18	sputum	pneumonia	ST1009	O11	GCA_030738435
PA201718_GCA_030738515	PA201718	China:Jiangsu	2017-11-26	sputum	infection	ST1009	O6	GCA_030738515
PA201726_GCA_030738655	PA201726	China:Jiangsu	2017-06-25	sputum	infection	ST1027	O6	GCA_030738655
PA201901_GCA_030739015	PA201901	China:Jiangsu	2019-06-19	sputum	pneumonia	ST1027	O11	GCA_030739015
PA201907_GCA_030739115	PA201907	China:Jiangsu	2019-06-19	sputum	pulmonary infection	ST111	O9	GCA_030739115
PA201909_GCA_030739155	PA201909	China:Jiangsu	2019-06-19	sputum	pulmonary infection	ST111	O6	GCA_030739155
PA201912_GCA_030739175	PA201912	China:Jiangsu	2019-06-19	sputum	pneumonia	ST155	O2	GCA_030739175
PA201916_GCA_030739295	PA201916	China:Jiangsu	2019-06-19	sputum	pulmonary infection	ST155	O3	GCA_030739295
PA201916_GCA_030739335	PA201918	China:Jiangsu	2019-06-19	sputum	pulmonary infection	ST17	O4	GCA_030739335
PA201920_GCA_030739355	PA201920	China:Jiangsu	2019-06-19	sputum	cough	ST17	O6	GCA_030739355
PA201929_GCA_030742105	PA201929	China:Jiangsu	2019-06-19	sputum	pulmonary infection	ST186	O3	GCA_030742105
PA201931_GCA_030742055	PA201931	China:Jiangsu	2019-06-19	sputum	pulmonary infection	ST186	O6	GCA_030742055
PA201937_GCA_030742155	PA201937	China:Jiangsu	2019-09-02	sputum	infection	ST235	O11	GCA_030742155
PA201945_GCA_030742195	PA201945	China:Jiangsu	2019-09-16	sputum	infection	ST235	O11	GCA_030742195
PA201946_GCA_030742265	PA201946	China:Jiangsu	2019-09-18	sputum	infection	ST253	O6	GCA_030742265
PA201947_GCA_030742305	PA201947	China:Jiangsu	2019-09-23	sputum	infection	ST274	O1	GCA_030742305
PA201948_GCA_030742255	PA201948	China:Jiangsu	2019-10-07	sputum	infection	ST274	O6	GCA_030742255
PA202003_GCA_030742295	PA202003	China:Jiangsu	2020-07-04	sputum	pulmonary infection	ST654	O6	GCA_030742295
PA202005_GCA_030742275	PA202005	China:Jiangsu	2020-09-16	sputum	infection	ST654	O1	GCA_030742275
PA202007_GCA_030742435	PA202007	China:Jiangsu	2020-09-22	sputum	cough	ST804	O5	GCA_030742435
PA202008_GCA_030742365	PA202008	China:Jiangsu	2020-09-25	sputum	cough	ST840	O1	GCA_030742365
mPACT Reference Isolates from (PMID: 38860784)
	Strain	Clone type	PG		Origin	MLST	O antigen	Accession number
mPACT_H01_ST17_GCF_900185255	H01	C40A	A		Clinical—CF	ST17	O1	GCF_900185255.1
mPACT_H02_ST253_GCF_022570475	H02	D421	B		Clinical—CF	ST253	O10	GCF_022570475.1
mPACT_H03_ST235_GCF_022570455	H03	F469	B		Clinical—COPD	ST235	O11	GCF_022570455.1
mPACT_H04_ST395_GCF_022570435	H04	0C2E	A		Clinical—CD	ST395	O6	GCF_022570435.1
mPACT_H05_ST446_GCF_022570415	H05	E429	B		Clinical—airways	ST446	O11	GCF_022570415.1
mPACT_H06_ST348_GCF_022570395	H06	239A	A		Clinical—airways	ST348	O12	GCF_022570395.1
mPACT_H07_ST274_GCF_022570235	H07	2C22	A		Clinical—COPD	ST274	O3	GCF_022570235.1
mPACT_H08_ST1567_GCF_022570115	H08	F429	B		Clinical—airways	ST1567	O11	GCF_022570115.1
mPACT_H09_ST1328_GCF_022569995	H09	B420	C		Environmental—river	ST1328	O11	GCF_022569995.1
mPACT_H10_ST27_GCF_022569975	H10	EA0A	A		Clinical—wound	ST27	O1	GCF_022569975.1
mPACT_H11_ST244_GCF_022569955	H11	812	A		Clinical—airways	ST244	O5	GCF_022569955.1
mPACT_H13_ST155_GCF_022488025	H13	1BAE	A		Clinical—CF	ST155	O6	GCF_022488025.1
mPACT_H14_ST179_GCF_022487965	H14	3C2A	A		Clinical—CF	ST179	O6	GCF_022487965.1
mPACT_H15_ST260_GCF_022569935	H15	EC2A	A		Environmental—river	ST260	O6	GCF_022569935.1
mPACT_H16_ST2329_GCF_022569915	H16	EC21	B		Environmental—ocean	ST2329	O5	GCF_022569915.1
mPACT_H17_ST1003_GCF_022569895	H17	843A	A		Environmental—plant	ST1003	O6	GCF_022569895.1
mPACT_H18_ST639_GCF_022487975	H18	822	A		Environmental—plant	ST639	O4	GCF_022487975.1
mPACT_H19_ST252_GCF_022569875	H19	149A	A		Environmental—river	ST252	O1	GCF_022569875.1
mPACT_H20_ST1394_GCF_022569855	H20	478A	A		Environmental—soil	ST1394	O1	GCF_022569855.1
mPACT_PAO14_ST253_GCF_000014625	PA14	D421	B		Clinical—burn wound	ST253	O10	GCF_000014625.1
mPACT_PAO1_ST549_GCA_000006765	PAO1	2	A		Clinical—burn wound	ST549	O5	GCA_000006765.1
Strain Name	Alternate sample name	Age of patient	Origin	Source Material	Obtained from	Final Contig no.	Genome size (bp)	GC (%)	N50	Total Reads	Total Bases	Genome size (bp)	seq cov	BioProject	BioSample	WGS	SRA	O-Antigen
CEC26	N/A	N/A	Non-CF Bronchiectasis	#1 98-50-279	Jane Burns, UWash	291	6368782	66.38	55921	7874290	1189017790	6368782	186.695	PRJNA607994	SAMN14160346	JAAOHD000000000	SRR11288319	O9
CEC27	N/A	N/A	Non-CF Bronchiectasis	#2 97-329-323	Jane Burns, UWash	170	6249227	66.43	96697	4652976	702599376	6249227	112.43	PRJNA607994	SAMN14160347	JAAOHC000000000	SRR11288318	O5
CEC28	N/A	N/A	Non-CF Bronchiectasis	#3 97-302-178	Jane Burns, UWash	143	6818214	66.03	99002	6433938	971524638	6818214	142.49	PRJNA607994	SAMN14160348	JAAOHB000000000	SRR11288317	O7
CEC29	N/A	N/A	Non-CF Bronchiectasis	#4 97-283-222	Jane Burns, UWash	51	6274563	66.55	274741	7363276	1111854676	6274563	177.2	PRJNA607994	SAMN14160349	JAALII000000000	SRR11288316	O3
CEC30	N/A	N/A	Non-CF Bronchiectasis	#5 97-286-267	Jane Burns, UWash	289	6252856	66.5	47491	4663246	704150146	6252856	112.613	PRJNA607994	SAMN14160350	JAAOHA000000000	SRR11288315	O3
CEC31	P3; #8; F001	0.25	Early CF	Bronchoalveolar Lavage Fluid	N/A	120	6299739	66.52	113045	5925612	894767412	6299739	142.032	PRJNA607994	SAMN14160351	JAAOGZ000000000	SRR11288314	O9
CEC36	P7; #38; F215	0.5	Early CF	Throat	N/A	439	6318589	66.35	33092	4758898	718593598	6318589	113.727	PRJNA607994	SAMN14160356	JAAOGV000000000	SRR11288308	O1
CEC45	P203; #147; F178	1.5	Early CF	Throat	N/A	98	6848393	66.11	258545	6419812	969391612	6848393	141.55	PRJNA607994	SAMN14160365	JAALIE000000000	SRR11288298	O6
CEC50	P004; #13; F171B	0.75	Early CF	Throat	N/A	347	6848354	66.01	45745	7971198	1203650898	6848354	175.758	PRJNA607994	SAMN14160370	JAAOGN000000000	SRR11288293	O6
CEC51	P004; #14; F169	0.75	Early CF	Throat	N/A	122	6890538	66.07	163458	6459250	975346750	6890538	141.549	PRJNA607994	SAMN14160371	JAAOGM000000000	SRR11288292	O6
CEC52	P004; #15; F200	0.75	Early CF	Throat	N/A	185	6883580	66.07	91999	8561618	1292804318	6883580	187.81	PRJNA607994	SAMN14160372	JAAOGL000000000	SRR11288290	O6
CEC53	P004; #16; F344	1	Early CF	Bronchoalveolar Lavage Fluid	N/A	122	6818531	66.06	175046	9929490	1499352990	6818531	219.894	PRJNA607994	SAMN14160373	JAAOGK000000000	SRR11288289	O6
CEC54	P004; #20; F782	2	Early CF	Throat	N/A	89	6800697	66.18	279318	7557704	1141213304	6800697	167.808	PRJNA607994	SAMN14160374	JAAOGJ000000000	SRR11288288	O6
CEC55	P004; #21; F783	2	Early CF	Throat	N/A	83	6692888	66.08	200502	7517458	1135136158	6692888	169.603	PRJNA607994	SAMN14160375	JAALIA000000000	SRR11288287	O11
CEC56	P004; #22; F787	2	Early CF	Bronchoalveolar Lavage Fluid	N/A	108	6805582	66.17	232478	6767452	1021885252	6805582	150.154	PRJNA607994	SAMN14160376	JAALHZ000000000	SRR11288286	O6
CEC57	P004; #23; F788	2	Early CF	Bronchoalveolar Lavage Fluid	N/A	166	6797912	66.16	97788	6868594	1037157694	6797912	152.57	PRJNA607994	SAMN14160377	JAAOGI000000000	SRR11288285	O6
CEC58	P004; #29; F1348	3	Early CF	Throat	N/A	123	6801635	66.17	177809	7539606	1138480506	6801635	167.383	PRJNA607994	SAMN14160378	JAAOGH000000000	SRR11288284	O6
CEC59	P004; #32; F1354	3	Early CF	Bronchoalveolar Lavage Fluid	N/A	283	6772425	66.11	56038	6222650	939620150	6772425	138.742	PRJNA607994	SAMN14160379	JAAOGG000000000	SRR11288283	O6
CEC60	P104; #112; F127	1.5	Early CF	Throat	N/A	347	6278346	66.38	40979	9597186	1449175086	6278346	230.821	PRJNA607994	SAMN14160380	JAAOGF000000000	SRR11288282	O6
CEC66	P205; #155; F258	1.25	Early CF	Throat	N/A	695	6184285	66.16	18362	10924638	1649620338	6184285	266.744	PRJNA607994	SAMN14160386	JAAOGB000000000	SRR11288275	O6
CEC75	P206; #172; F181	1	Early CF	Bronchoalveolar Lavage Fluid	N/A	258	6283939	66.37	56684	7046024	1063949624	6283939	169.313	PRJNA607994	SAMN14160395	JAAOFU000000000	SRR11288265	O4
CEC76	P206; #173; F326	1.5	Early CF	Throat	N/A	142	6302899	66.41	113686	6424104	970039704	6302899	153.904	PRJNA607994	SAMN14160396	JAAOFT000000000	SRR11288264	O4
CEC77	P206; #174; F692	2	Early CF	Throat	N/A	104	6304191	66.41	162359	7690592	1161279392	6304191	184.208	PRJNA607994	SAMN14160397	JAALHU000000000	SRR11288263	O4
CEC78	P206; #176; F696	2	Early CF	Bronchoalveolar Lavage Fluid	N/A	118	6318753	66.37	159233	12321218	1860503918	6318753	294.442	PRJNA607994	SAMN14160398	JAAOFS000000000	SRR11288262	O4
CEC79	P206; #178; F1070	2.75	Early CF	Throat	N/A	343	6434814	66.29	41759	7937108	1198503308	6434814	186.253	PRJNA607994	SAMN14160399	JAAOFR000000000	SRR11288261	O5
CEC80	P206; #179; F1071	2.75	Early CF	Throat	N/A	316	6265320	66.33	42331	8087654	1221235754	6265320	194.92	PRJNA607994	SAMN14160400	JAAOFQ000000000	SRR11288260	O4
CEC81	P108; #125; F132	1	Early CF	Throat	N/A	163	6636258	66.18	102006	7798092	1177511892	6636258	177.436	PRJNA607994	SAMN14160401	JAAOFP000000000	SRR11288259	O3
CEC115	GCFLD10015	17.2	Late CF	Sputum	N/A	99	6288045	66.47	126014	6461294	975655394	6288045	155.16	PRJNA607994	SAMN14160432	JAALHJ000000000	SRR11288350	O1
CEC116	GCFLD10018	11.7	Late CF	Sputum	N/A	288	6599773	66.08	49769	8496594	1282985694	6599773	194.398	PRJNA607994	SAMN14160433	JAAOEX000000000	SRR11288349	O2
CEC117	GCFLD10069	3.9	Late CF	Throat	N/A	403	7029512	65.67	41826	6513664	983563264	7029512	139.919	PRJNA607994	SAMN14160434	JAAOEW000000000	SRR11288348	O6
CEC118	GCFLD10071	16.6	Late CF	Sputum	N/A	615	7566870	57.9	61002	11699008	1766550208	7566870	233.459	PRJNA607994	SAMN14160435	JAAOEV000000000	SRR11288347	O3
CEC119	GCFLD10091	25.4	Late CF	Sputum	N/A	98	6523171	65.97	210375	10239768	1546204968	6523171	237.033	PRJNA607994	SAMN14160436	JAALHI000000000	SRR11288346	O6
CEC120	GCFLD10126	10.8	Late CF	Sputum	N/A	183	6830211	66.17	75138	6865052	1036622852	6830211	151.77	PRJNA607994	SAMN14160437	JAAOEU000000000	SRR11288345	O1
CEC121	GCFLD10128	19.6	Late CF	Sputum	N/A	103	6670797	66.09	172714	8789932	1327279732	6670797	198.969	PRJNA607994	SAMN14160438	JAAOET000000000	SRR11288344	O1
CEC122	GCFLD10137	18.7	Late CF	Sputum	N/A	374	6350148	66.16	41512	8567702	1293723002	6350148	203.731	PRJNA607994	SAMN14160439	JAAOES000000000	SRR11288343	O11
